# Supplementary material for: Structural and Energetic Determinants of Sweet Protein Recognition: Mechanistic Insights into Thaumatin Binding to the Human T1R2/T1R3 Receptor
Source: Int J Mol Sci. 2026 May 5;27(9):4119. doi: 10.3390/ijms27094119 (PMC13163733; doi:10.3390/ijms27094119)
Supplement: Supplementary file 1 [file ijms-27-04119-s001.zip]

Archive with 1 entries (1 files):
- ijms-4258931-supplementary.pdf
